# Supplementary material for: OsLUX Confers Rice Cold Tolerance as a Positive Regulatory Factor
Source: Int J Mol Sci. 2023 Apr 4;24(7):6727. doi: 10.3390/ijms24076727 (PMC10094877; doi:10.3390/ijms24076727)
Supplement: Supplementary file 1 [file ijms-24-06727-s001.zip]

Archive with 1 entries (1 files):
- ijms-2306509-supplementary.pdf
